# Supplementary material for: The Role of Polymer Encapsulation in Optimizing Donor–Acceptor Organic Nanoparticles for Efficient Cancer Phototherapy
Source: Int J Mol Sci. 2026 Jun 29;27(13):5863. doi: 10.3390/ijms27135863 (PMC13361513; doi:10.3390/ijms27135863)
Supplement: Supplementary file 1 [file ijms-27-05863-s001.zip]

Archive with 1 entries (1 files):
- ijms-4279128-supplementary.pdf
